# Supplementary material for: Long-Term Functional Outcomes and Quality of Life After Microvascular Reconstruction of Ankle and Foot Defects: A Monocentric Controlled Cohort Study
Source: Life (Basel). 2025 May 13;15(5):775. doi: 10.3390/life15050775 (PMC12113567; doi:10.3390/life15050775)
Supplement: Supplementary file 1 [file life-15-00775-s001.zip]

Archive with 1 entries (1 files):
- life-3507289-supplementary.pdf
